# Supplementary material for: Age-related changes in behavior in C57BL/6J mice from young adulthood to middle age
Source: Mol Brain. 2016 Jan 28;9:11. doi: 10.1186/s13041-016-0191-9 (PMC4730600; doi:10.1186/s13041-016-0191-9)
Supplement: Additional file 1: Table S1. — Statistical analyses of behavioral data. (XLS 40 kb) [file 13041_2016_191_MOESM1_ESM.xls]

## Sheet: ANOVAs
Supplementary Table. Statistical analyses of behavioral data.
Test	Phase	Measure	Figure	ANOVA (Age effect)	Nominal/Study-wide significance
Physical characteristics		Body weight (g)	Figure 1A	F3,1469 = 456.49, p < 0.0001	***, †††
		Body temperature (ºC)	Figure 1B	F3,1469 = 9.86, p < 0.0001	***, †††
Neuromuscular strength test		Wire hang latency (sec)	Figure 1C	F3,1469 = 51.47, p < 0.0001	***, †††
		Grip strength (N)	Figure 1D	F3,1469 = 2.44, p = 0.0631
Hot plate test		Latency (sec)	Figure 1E	F3,1232 = 0.25, p = 0.8644
Rotarod test		Average latency (sec)	Figure 1F	F3,1206 = 62.54, p < 0.0001	***, †††
Open field test	First 5 min	Distance traveled (cm)	Figure 2A	F3,1451 = 8.51, p < 0.0001	***, †††
		Vertical activity	Figure 2B	F3,1451 = 2.25, p = 0.0806
		Center time (sec)	Figure 2C	F3,1451 = 2.38, p = 0.0681
		Stereotypic counts	Figure 2D	F3,1451 = 8.05, p < 0.0001	***, ††
Open field test	Total 120 min	Distance traveled (cm)	Figure 2E	F3,1451 = 1.67, p = 0.1721
		Vertical activity	Figure 2F	F3,1451 = 7.77, p < 0.0001	***, ††
		Center time (sec)	Figure 2G	F3,1451 = 1.91, p = 0.126
		Stereotypic counts	Figure 2H	F3,1451 = 5.54, p = 0.0009	***,
Light/dark transition test		Distance traveled (cm) in light chamber	Figure 2I	F3,1352 = 11.59, p < 0.0001	***, †††
		Distance traveled (cm) in dark chamber	Figure 2I	F3,1352 = 4.46, p = 0.004	**
		Number of transitions	Figure 2J	F3,1352 = 35.05, p < 0.0001	***, †††
		Latency to light chamber (sec)	Figure 2K	F3,1352 = 2.95, p = 0.0317	*
		Time spent in light chamber (sec)	Figure 2L	F3,1352 = 9.93, p < 0.0001	***, †††
Elevated plus maze test		Distance traveled (cm)	Figure 2M	F3,1231 = 15.11, p < 0.0001	***, †††
		Number of entries	Figure 2N	F3,1231 = 19.34, p < 0.0001	***, †††
		Entries into open arms (%)	Figure 2O	F3,1231 = 6.84, p = 0.0001	***, ††
		Time on open arms (%)	Figure 2P	F3,1231 = 4.17, p = 0.006	**
Social interaction test		Distance traveled (cm)	Figure 3A	F3,546 = 8.48, p < 0.0001	***, ††
		Number of contacts	Figure 3B	F3,546 = 11.71, p < 0.0001	***, †††
		Total duration of contacts (sec)	Figure 3C	F3,546 = 3.93, p = 0.0085	**
		Total duration of active contacts (sec)	Figure 3D	F3,546 = 8.58, p < 0.0001	***, ††
		Mean duration of contact (sec)	Figure 3E	F3,546 = 0.78, p = 0.5044
Startle response test		Startle response (110 dB)	Figure 4A	F3,1359 = 3.56, p = 0.0139	*
		Startle response (120 dB)	Figure 4A	F3,1359 = 35.07, p < 0.0001	***, †††
Prepulse inhibition test		PPI (74-110 dB)	Figure 4B	F3,1359 = 1.86, p = 0.1344
		PPI (78-110 dB)	Figure 4B	F3,1359 = 7.75, p < 0.0001	***, ††
		PPI (74-120 dB)	Figure 4B	F3,1359 = 10.03, p < 0.0001	***, †††
		PPI (78-120 dB)	Figure 4B	F3,1359 = 22.94, p < 0.0001	***, †††
Porsolt forced swim test		Immobility (%) on Day 1	Figure 5A	F3,1084 = 3.18, p = 0.0234	*
		Immobility (%) on Day 2	Figure 5A	F3,1084 = 5.64, p = 0.0008	***
		Distance traveled (cm) on Day 1	Figure 5B	F3,1084 = 5.51, p = 0.0009	***
		Distance traveled (cm) on Day 2	Figure 5B	F3,1084 = 1.06, p = 0.3671
Tail suspension test		Immobility (%)	Figure 5C	F3,396 = 8.14, p < 0.0001	***, ††
Barnes maze test	Training (block 1)	Number of errors	Figure 6A	F3,349 = 0.82, p = 0.4838
	Training (block 5)		Figure 6A	F3,350 = 1.44, p = 0.2307
	Training (block 9)		Figure 6A	F3,349 = 7.55, p < 0.0001	***, ††
	Training (block 1)	Latency to target (sec)	Figure 6B	F3,349 = 2.95, p = 0.0327	*
	Training (block 5)		Figure 6B	F3,350 = 3.32, p = 0.02	*
	Training (block 9)		Figure 6B	F3,349 = 3.86, p = 0.0097	**
	Training (block 1)	Distance to target (cm)	Figure 6C	F3,349 = 1.30, p = 0.2742
	Training (block 5)		Figure 6C	F3,350 = 3.50, p = 0.0157	*
	Training (block 9)		Figure 6C	F3,349 = 10.13, p < 0.0001	***, †††
	Probe	Time spent around target hole (sec)	Figure 6D	F3,349 = 21.86, p < 0.0001	***, †††
		Number of errors	Figure 6E	F3,349 = 2.41, p = 0.0667
		Moving time (sec)	Figure 6F	F3,349 = 38.18, p < 0.0001	***, †††
		Total distance (cm)	Figure 6G	F3,349 = 6.98, p = 0.0001	***, ††
		Moving speed (cm/sec)	Figure 6H	F3,349 = 5.39, p = 0.0012	**
Fear conditioning test	Conditioning (Pre-US)	Freezing (%)	Figure 7A	F3,510 = 2.39, p = 0.0678
	Conditioning (CS-US)		Figure 7A	F3,510 = 12.81, p < 0.0001	***, †††
	Context		Figure 7A	F3,510 = 0.20, p = 0.8971
	Cued (Pre-CS)		Figure 7A	F3,510 = 11.79, p < 0.0001	***, †††
	Cued (CS)		Figure 7A	F3,510 = 8.14, p < 0.0001	***, ††
	Conditioning (Pre-US)	Distance traveled (cm)	Figure 7B	F3,510 = 5.67, p = 0.0008	***
	Conditioning (CS-US)		Figure 7B	F3,510 = 4.29, p = 0.0053	**
	Context		Figure 7B	F3,510 = 1.07, p = 0.3605
	Cued (Pre-CS)		Figure 7B	F3,510 = 21.20, p < 0.0001	***, †††
	Cued (CS)		Figure 7B	F3,510 = 5.02, p = 0.0019	**
	Context	Activity suppression ratio	Figure 7C	F3,510 = 10.50, p < 0.0001	***, †††
	Cued (Pre-CS)		Figure 7C	F3,510 = 8.13, p < 0.0001	***, ††
	Cued (CS)		Figure 7C	F3,510 = 10.10, p < 0.0001	***, †††
	Conditioning (US1)	Distance traveled (cm)	Figure 7D	F3,510 = 3.30, p = 0.0203	*
	Conditioning (US2)		Figure 7D	F3,510 = 2.18, p = 0.09
	Conditioning (US3)		Figure 7D	F3,510 = 0.85, p = 0.4691
Nominal significance: *p < 0.05, **p < 0.01, ***p < 0.001.
Study-wide significance: †p < 0.05, ††p < 0.01, †††p < 0.001.
